# Supplementary material for: Parasitological examination results of zoo animals in Germany between 2012 and 2022
Source: Int J Parasitol Parasites Wildl. 2024 May 8;24:100942. doi: 10.1016/j.ijppaw.2024.100942 (PMC11109899; doi:10.1016/j.ijppaw.2024.100942)
Supplement: Multimedia component 1 — Endoparasites according to animal groups [file mmc1.xlsx]

## Sheet: Tabelle1
		Strongylida		Capillaria		Oxyurida		Ascaridida		Trichuris		hookworms		Spirurida		Trichosomoides		Strongyloides		Setaria		Lungworms		Cestoda		Trematoda		Coccidia		Cryptosporidium spp		Toxoplasma gondii		Neospora caninum		Balantidium		Acanthocephala		Gyrodactylus sp.		Pentastomida		Ciliate
		negative	positive	negative	positive	negative	positive	negative	positive	negative	positive	negative	positive	negative	positive	negative	positive	negative	positive	negative	positive	negative	positive	negative	positive	negative	positive	negative	positive	negative	positive	negative	positive	negative	positive	negative	positive	negative	positive	negative	positive	negative	positive	negative	positive
	Total samples (n)	n	n	n	n	n	n	n	n	n	n	n	n	n	n	n	n	n	n	n	n	n	n	n	n	n	n	n	n	n	n	n	n	n	n	n	n	n	n	n	n	n	n	n	n
Artiodactyla (n=868)
Bovidae	430	313	117	389	41	427	3	421	9	365	65	430	0	430	0	430	0	428	2	430	0	409	21	424	6	429	1	231	199	428	2	430	0	430	0	430	0	430	0	430	0	430	0	430	0
Cervidae	109	86	23	104	5	109	0	109	0	95	14	109	0	109	0	109	0	107	2	108	1	107	2	107	2	109	0	95	14	109	0	109	0	109	0	109	0	109	0	109	0	109	0	109	0
Giraffidae	72	57	15	72	0	72	0	72	0	59	13	72	0	72	0	72	0	71	1	72	0	72	0	71	1	72	0	71	1	72	0	72	0	72	0	72	0	72	0	72	0	72	0	72	0
Moschidae	59	54	5	40	19	59	0	59	0	50	9	59	0	59	0	59	0	58	1	59	0	59	0	59	0	59	0	26	33	59	0	59	0	59	0	59	0	59	0	59	0	59	0	59	0
Camelidae	119	82	37	110	9	119	0	119	0	82	37	119	0	119	0	119	0	119	0	119	0	119	0	119	0	119	0	73	46	119	0	119	0	119	0	119	0	119	0	119	0	119	0	119	0
Hippopotamidae	1	1	0	1	0	1	0	1	0	1	0	1	0	1	0	1	0	1	0	1	0	1	0	1	0	1	0	1	0	1	0	1	0	1	0	1	0	1	0	1	0	1	0	1	0
Tragulidae	5	5	0	5	0	5	0	5	0	5	0	5	0	5	0	5	0	5	0	5	0	5	0	5	0	5	0	5	0	5	0	5	0	5	0	5	0	5	0	5	0	5	0	5	0
Suina	73	67	6	72	1	73	0	65	8	68	5	73	0	73	0	73	0	73	0	73	0	72	1	73	0	73	0	66	7	73	0	73	0	73	0	73	0	73	0	73	0	73	0	73	0
Perissodactyla (n=166)
Tapirus	14	14	0	14	0	14	0	14	0	14	0	14	0	14	0	14	0	14	0	14	0	14	0	14	0	14	0	14	0	14	0	14	0	13	1	14	0	14	0	14	0	14	0	14	0
Equidae	119	87	32	119	0	119	0	99	20	119	0	119	0	119	0	119	0	119	0	119	0	119	0	119	0	119	0	119	0	119	0	119	0	119	0	119	0	119	0	119	0	119	0	119	0
Rhinocerotidae	33	33	0	33	0	33	0	33	0	33	0	33	0	33	0	33	0	33	0	33	0	33	0	33	0	33	0	33	0	33	0	33	0	33	0	33	0	33	0	33	0	33	0	33	0
Carnivora (n=728)
Hyaenidae	22	22	0	20	2	22	0	22	0	22	0	22	0	22	0	22	0	22	0	22	0	22	0	22	0	22	0	22	0	22	0	22	0	22	0	22	0	22	0	22	0	22	0	22	0
Ursidae	65	65	0	64	1	65	0	58	7	65	0	65	0	65	0	65	0	65	0	65	0	65	0	65	0	65	0	65	0	65	0	65	0	65	0	65	0	65	0	65	0	65	0	65	0
Canidae	62	57	5	54	8	62	0	57	5	58	4	60	2	61	1	62	0	61	1	62	0	62	0	61	1	62	0	55	7	62	0	62	0	62	0	62	0	62	0	62	0	62	0	62	0
Eupleridae	1	1	0	1	0	1	0	1	0	1	0	1	0	1	0	1	0	1	0	1	0	1	0	1	0	1	0	1	0	1	0	1	0	1	0	1	0	1	0	1	0	1	0	1	0
Felinae	185	183	2	172	13	185	0	119	66	184	1	184	1	185	0	185	0	182	3	185	0	185	0	185	0	185	0	169	16	185	0	185	0	185	0	185	0	185	0	185	0	185	0	185	0
Pantherinae	179	179	0	173	6	178	1	151	28	177	2	179	0	179	0	179	0	179	0	179	0	179	0	179	0	179	0	166	13	179	0	179	0	179	0	179	0	179	0	179	0	179	0	179	0
Viverridae	1	1	0	1	0	1	0	1	0	1	0	1	0	1	0	1	0	1	0	1	0	1	0	1	0	1	0	1	0	1	0	1	0	1	0	1	0	1	0	1	0	1	0	1	0
Musteloidea	148	136	12	144	4	145	3	133	15	147	1	148	0	148	0	148	0	147	1	148	0	148	0	145	3	148	0	139	9	148	0	148	0	148	0	148	0	148	0	148	0	148	0	148	0
Herpestidae	49	49	0	46	3	48	1	49	0	49	0	49	0	49	0	49	0	49	0	49	0	49	0	48	1	49	0	35	14	49	0	47	2	49	0	49	0	49	0	49	0	49	0	49	0
Pinnipedia	16	16	0	16	0	16	0	16	0	16	0	16	0	16	0	16	0	16	0	16	0	16	0	14	2	16	0	16	0	16	0	16	0	16	0	16	0	16	0	16	0	16	0	16	0
Rodentia (n=411)
Hystricomorpha	179	169	10	169	10	167	12	176	3	152	27	179	0	179	0	179	0	179	0	179	0	179	0	169	10	179	0	165	14	179	0	179	0	179	0	179	0	179	0	179	0	179	0	179	0
Myomorpha	113	110	3	113	0	70	43	112	1	113	0	113	0	113	0	112	1	112	1	113	0	113	0	103	10	113	0	107	6	113	0	113	0	113	0	113	0	113	0	113	0	113	0	113	0
Lagomorpha	20	20	0	20	0	16	4	20	0	20	0	20	0	20	0	20	0	20	0	20	0	20	0	19	1	20	0	8	12	20	0	20	0	20	0	20	0	20	0	20	0	20	0	20	0
Sciuromorpha	76	64	12	76	0	65	11	76	0	75	1	76	0	76	0	76	0	74	2	76	0	76	0	76	0	76	0	68	8	76	0	76	0	76	0	76	0	76	0	76	0	76	0	76	0
Procaviidae	23	21	2	22	1	18	5	23	0	23	0	23	0	23	0	23	0	23	0	23	0	23	0	23	0	23	0	20	3	23	0	23	0	23	0	23	0	23	0	23	0	23	0	23	0
Marsupialia (n=254)
Marsupialia	254	241	13	247	7	239	15	254	0	251	3	254	0	254	0	254	0	252	2	254	0	254	0	243	11	254	0	230	24	254	0	254	0	254	0	254	0	254	0	254	0	254	0	254	0
Primates (n=497)
Prosimiae	49	49	0	48	1	47	2	49	0	49	0	49	0	49	0	49	0	49	0	49	0	49	0	48	1	49	0	49	0	49	0	49	0	49	0	49	0	49	0	49	0	49	0	49	0
Catarrhini	159	158	1	159	0	159	0	159	0	113	46	159	0	159	0	159	0	158	1	159	0	159	0	157	2	159	0	158	1	159	0	159	0	159	0	159	0	159	0	159	0	159	0	159	0
Platyrrhini	144	141	3	144	0	142	2	144	0	142	2	144	0	144	0	144	0	144	0	144	0	144	0	144	0	144	0	144	0	144	0	144	0	144	0	144	0	144	0	144	0	144	0	144	0
Hominidae	145	145	0	145	0	138	7	137	8	145	0	145	0	145	0	145	0	140	5	145	0	145	0	145	0	145	0	145	0	145	0	145	0	145	0	145	0	145	0	145	0	145	0	145	0
Aves (n=2088)
Phoenicopteridae	117	117	0	116	1	117	0	117	0	117	0	117	0	117	0	117	0	117	0	117	0	117	0	107	10	117	0	116	1	117	0	117	0	117	0	117	0	117	0	117	0	117	0	117	0
Psittaciformes	512	510	2	434	78	512	0	426	86	512	0	512	0	512	0	512	0	512	0	512	0	512	0	512	0	512	0	507	5	512	0	512	0	512	0	512	0	511	1	512	0	512	0	512	0
Pelecaniformes	172	170	2	169	3	172	0	171	1	171	1	172	0	172	0	172	0	171	1	172	0	172	0	169	3	171	1	167	5	172	0	172	0	172	0	172	0	172	0	172	0	172	0	172	0
Coliidae	1	1	0	1	0	1	0	0	1	1	0	1	0	1	0	1	0	1	0	1	0	1	0	1	0	1	0	1	0	1	0	1	0	1	0	1	0	1	0	1	0	1	0	1	0
Accipitriformes	8	8	0	6	2	8	0	5	3	8	0	8	0	8	0	8	0	8	0	8	0	8	0	8	0	8	0	8	0	8	0	8	0	8	0	8	0	8	0	8	0	8	0	8	0
Struthioniformes	39	31	8	38	1	39	0	39	0	39	0	39	0	39	0	39	0	39	0	39	0	39	0	39	0	39	0	37	2	39	0	39	0	39	0	39	0	39	0	39	0	39	0	39	0
Passeriformes	352	347	5	346	6	352	0	350	2	352	0	352	0	350	2	352	0	351	1	352	0	352	0	347	5	350	2	290	62	352	0	352	0	352	0	352	0	350	2	352	0	352	0	352	0
Anseriformes	185	181	4	178	7	185	0	184	1	185	0	185	0	183	2	185	0	185	0	185	0	185	0	174	11	181	4	178	7	185	0	185	0	185	0	185	0	185	0	185	0	185	0	185	0
Piciformes	23	22	1	21	2	23	0	23	0	23	0	23	0	23	0	23	0	23	0	23	0	23	0	23	0	23	0	23	0	23	0	23	0	23	0	23	0	23	0	23	0	23	0	23	0
Strigiformes	68	62	6	63	5	67	1	67	1	68	0	68	0	68	0	68	0	68	0	68	0	68	0	67	1	68	0	63	5	68	0	68	0	68	0	68	0	68	0	68	0	68	0	68	0
Galliformes	238	235	3	198	40	238	0	179	59	238	0	238	0	238	0	238	0	238	0	238	0	238	0	238	0	238	0	203	35	238	0	238	0	238	0	238	0	238	0	238	0	238	0	238	0
Columbidae	142	141	1	136	6	142	0	140	2	142	0	142	0	142	0	142	0	142	0	142	0	142	0	142	0	142	0	135	7	142	0	141	1	142	0	142	0	142	0	142	0	142	0	142	0
Bucerotidae	46	45	1	42	4	46	0	46	0	46	0	46	0	46	0	46	0	46	0	46	0	46	0	46	0	46	0	46	0	46	0	46	0	46	0	46	0	46	0	46	0	46	0	46	0
Coraciiformes	13	13	0	13	0	13	0	13	0	13	0	13	0	13	0	13	0	13	0	13	0	13	0	13	0	12	1	13	0	13	0	13	0	13	0	13	0	13	0	13	0	13	0	13	0
Charadriiformes	34	34	0	33	1	34	0	34	0	34	0	34	0	34	0	34	0	34	0	34	0	34	0	34	0	34	0	34	0	34	0	34	0	34	0	34	0	34	0	34	0	34	0	34	0
Otididae	2	2	0	2	0	2	0	2	0	2	0	2	0	2	0	2	0	2	0	2	0	2	0	1	1	2	0	2	0	2	0	2	0	2	0	2	0	2	0	2	0	2	0	2	0
Musophagidae	24	23	1	23	1	24	0	24	0	24	0	24	0	24	0	24	0	24	0	24	0	24	0	24	0	24	0	24	0	24	0	24	0	24	0	24	0	24	0	24	0	24	0	24	0
Gruiformes	66	62	4	63	3	66	0	65	1	66	0	66	0	66	0	66	0	66	0	66	0	66	0	66	0	66	0	61	5	66	0	66	0	66	0	66	0	66	0	66	0	66	0	66	0
Cuculidae	1	1	0	1	0	1	0	1	0	1	0	1	0	1	0	1	0	1	0	1	0	1	0	1	0	1	0	1	0	1	0	1	0	1	0	1	0	1	0	1	0	1	0	1	0
Ciconiiformes	24	24	0	24	0	24	0	24	0	24	0	24	0	24	0	24	0	24	0	24	0	24	0	24	0	24	0	24	0	24	0	24	0	24	0	24	0	24	0	24	0	24	0	24	0
Tinamidae	2	2	0	1	1	2	0	2	0	2	0	2	0	2	0	2	0	2	0	2	0	2	0	2	0	2	0	2	0	2	0	2	0	2	0	2	0	2	0	2	0	2	0	2	0
Spheniscidae	15	15	0	15	0	15	0	15	0	15	0	15	0	15	0	15	0	15	0	15	0	15	0	15	0	15	0	15	0	15	0	15	0	15	0	15	0	15	0	15	0	15	0	15	0
Suliformes	1	1	0	0	1	1	0	0	1	1	0	1	0	1	0	1	0	1	0	1	0	1	0	1	0	1	0	1	0	1	0	1	0	1	0	1	0	1	0	1	0	1	0	1	0
Cariamiformes	3	3	0	3	0	3	0	3	0	3	0	3	0	3	0	3	0	3	0	3	0	3	0	3	0	3	0	3	0	3	0	3	0	3	0	3	0	3	0	3	0	3	0	3	0
Reptilia (n=496)
Lepidosauria	234	229	5	234	0	188	46	230	4	234	0	234	0	234	0	234	0	233	1	234	0	234	0	232	2	233	1	215	19	233	1	234	0	234	0	234	0	234	0	234	0	233	1	234	0
Serpentes	86	78	8	86	0	77	9	86	0	86	0	83	3	86	0	86	0	84	2	86	0	85	1	80	6	86	0	86	0	86	0	86	0	86	0	86	0	86	0	86	0	86	0	86	0
Testudinata	165	158	7	163	2	127	38	143	22	165	0	165	0	165	0	165	0	165	0	165	0	165	0	165	0	165	0	164	1	165	0	165	0	165	0	164	1	165	0	165	0	165	0	165	0
Crocodylia	11	11	0	11	0	11	0	11	0	11	0	11	0	11	0	11	0	11	0	11	0	11	0	11	0	11	0	11	0	11	0	11	0	11	0	11	0	11	0	11	0	11	0	11	0
Amphibia/Insecta (n=40)
Anura	34	32	2	34	0	34	0	34	0	34	0	34	0	34	0	34	0	34	0	34	0	34	0	34	0	34	0	34	0	34	0	34	0	34	0	34	0	34	0	34	0	34	0	34	0
Insecta	4	4	0	4	0	4	0	4	0	4	0	4	0	4	0	4	0	4	0	4	0	4	0	4	0	4	0	4	0	4	0	4	0	4	0	4	0	4	0	4	0	4	0	4	0
Arachnida	1	1	0	1	0	1	0	1	0	1	0	1	0	1	0	1	0	1	0	1	0	1	0	1	0	1	0	1	0	1	0	1	0	1	0	1	0	1	0	1	0	1	0	1	0
Xiphosura	1	1	0	1	0	1	0	1	0	1	0	1	0	1	0	1	0	1	0	1	0	1	0	1	0	1	0	1	0	1	0	1	0	1	0	1	0	1	0	1	0	1	0	1	0
Pisces (n=81)
Pisces	74	74	0	72	2	74	0	74	0	74	0	74	0	74	0	74	0	74	0	74	0	74	0	74	0	74	0	74	0	74	0	74	0	74	0	74	0	74	0	73	1	74	0	70	4
Selachii	7	7	0	7	0	7	0	7	0	7	0	7	0	7	0	7	0	7	0	7	0	7	0	7	0	7	0	7	0	7	0	7	0	7	0	7	0	7	0	7	0	7	0	6	1
Others (n=139)
Proboscidea	8	8	0	8	0	8	0	8	0	8	0	8	0	8	0	8	0	8	0	8	0	8	0	8	0	8	0	8	0	8	0	8	0	8	0	8	0	8	0	8	0	8	0	8	0
Pilosa	22	22	0	18	4	22	0	22	0	22	0	22	0	22	0	22	0	22	0	22	0	22	0	22	0	22	0	21	1	22	0	22	0	22	0	22	0	22	0	22	0	22	0	22	0
Macroscelidea	36	36	0	36	0	36	0	36	0	36	0	36	0	36	0	36	0	36	0	36	0	36	0	36	0	36	0	35	1	36	0	36	0	36	0	36	0	36	0	36	0	36	0	36	0
Manidae	10	8	2	10	0	10	0	10	0	10	0	10	0	10	0	10	0	8	2	10	0	10	0	10	0	10	0	10	0	10	0	10	0	10	0	10	0	10	0	10	0	10	0	10	0
Dasypoda	28	27	1	28	0	25	3	22	6	28	0	28	0	28	0	28	0	28	0	28	0	28	0	28	0	28	0	28	0	28	0	28	0	28	0	28	0	28	0	28	0	28	0	28	0
Eulipotyphla	5	4	1	2	3	5	0	5	0	5	0	5	0	5	0	5	0	5	0	5	0	2	3	5	0	5	0	5	0	4	1	5	0	5	0	5	0	5	0	5	0	5	0	5	0
Chiroptera	30	30	0	30	0	30	0	30	0	30	0	30	0	30	0	30	0	30	0	30	0	30	0	30	0	30	0	29	1	30	0	30	0	30	0	30	0	30	0	30	0	30	0	30	0
